# Supplementary material for: Genetic relatedness of Vibrio cholerae isolates within and between households during outbreaks in Dhaka, Bangladesh
Source: BMC Genomics. 2017 Nov 25;18:903. doi: 10.1186/s12864-017-4254-9 (PMC5702050; doi:10.1186/s12864-017-4254-9)
Supplement: Supplementary file 1 — Genome Metadata. (XLSX 22 kb) [file 12864_2017_4254_MOESM1_ESM.xlsx]

## Sheet: Pathogen.combined.1.0
Additional file 1: Table S1. Genome MetadataAdditional file 1: Table S1. Genome MetadataAdditional file 1: Table S1. Genome Metadata
strain	collection datecollection datecollection date	isolation sourceisolation sourceisolation source	household IDhousehold IDhousehold ID	genome coveragegenome coveragegenome coverage	total scaffold size	GC%	largest scaffold size	scaffold numberscaffold numberscaffold number	nb gene detected	nb complete gene detected	scaffold N50
330033_C1	27-Jun-2013	stool	660005	228x	4043006	47.47	383042	81	3606	3574	178318
330013_C1	5-Jun-2013	stool	660002	267x	4041908	47.47	383286	80	3604	3574	215352
22044108_C3	30-Jun-2013	stool	660433	311x	4042366	47.47	383042	76	3599	3571	215439
22087500_C9	8-Sep-2013	stool	660866	290x	4040182	47.47	604907	77	3594	3572	215352
330898_C2	8-Sep-2013	stool	660866	283x	4041730	47.47	383042	81	3596	3571	215352
330440_C1	9-Jun-2013	stool	660430	278x	4043032	47.47	383699	78	3600	3571	215352
S040602_C1	14-Jul-2013	household water	660864	240x	4043126	47.47	535888	75	3600	3574	222206
S000600_C10	27-Jun-2013	household water	660005	276x	4041449	47.47	382587	82	3603	3568	178126
22043300_C6	9-Jun-2013	stool	660430	414x	4042333	47.47	393818	80	3607	3571	178125
22043200_C1	9-Jun-2013	stool	660430	210x	4042896	47.47	535888	82	3606	3572	178258
22043202_C1	9-Jun-2013	stool	660430	412x	4044047	47.47	605335	79	3609	3574	178126
22043204_C1	9-Jun-2013	stool	660430	291x	4043072	47.47	604907	77	3606	3575	180414
331721_C1	17-Jun-2013	stool	661714	423x	4042872	47.46	382576	85	3607	3573	178126
S081300_C2	16-Sep-2013	household water	661723	511x	4042531	47.47	605191	83	3603	3572	178126
S000100_C5	5-Jun-2013	household water	660002	489x	4075565	47.48	383269	84	3649	3618	178125
22087102_C2	14-Jul-2013	stool	660864	397x	4042349	47.47	615304	79	3601	3574	215439
S002604	12-Mar-2014	household water	660020	501x	4047329	47.47	615026	79	3604	3576	178318
S042100	24-Nov-2013	household water	660873	455x	4047861	47.48	605533	85	3614	3575	158934
S042408	12-Mar-2014	household water	660876	454x	3999490	47.47	425795	96	3573	3538	135606
S023202	13-Apr-2014	household water	660454	491x	4043180	47.47	604829	80	3605	3575	215352
S003008	8-Apr-2014	household water	660024	351x	4046407	47.48	426034	84	3603	3575	178407
S023208	13-Apr-2014	household water	660454	558x	4027340	47.48	426030	82	3576	3554	215439
S003202	21-Apr-2014	household water	660026	444x	4039674	47.47	382576	86	3605	3569	178015
S002300_B	27-Nov-2013	household water	660018	531x	3949769	47.49	426040	75	3506	3484	215439
S002300_E	27-Nov-2013	household water	660018	431x	4042300	47.47	436159	77	3597	3575	180414
S003806	11-May-2014	household water	660030	383x	4048187	47.48	392695	85	3599	3573	178404
330073_A	27-Nov-2013	stool	660018	353x	4043664	47.47	436181	78	3598	3576	180414
330073_B	27-Nov-2013	stool	660018	392x	4045945	47.48	426040	81	3599	3575	180414
330081	12-Mar-2014	stool	660020	438x	4047568	47.50	382582	82	3597	3572	178949
330110	8-Apr-2014	stool	660024	405x	4043457	47.47	426034	79	3597	3572	178404
330113	21-Apr-2014	stool	660026	362x	4044625	47.47	382572	84	3605	3573	178392
330590	13-Apr-2014	stool	660454	591x	4041648	47.47	535888	82	3601	3569	178123
330920_A	24-Nov-2013	stool	660873	430x	4042529	47.47	382582	83	3600	3573	178949
330920_B	24-Nov-2013	stool	660873	402x	4044714	47.48	436514	82	3603	3573	178092
220075-6	11-May-2014	stool	660030	818x	3954018	47.49	604831	80	3510	3481	169833
220076-6	11-May-2014	stool	660030	513x	4043584	47.47	426697	79	3595	3572	178091
S002502	18-Dec-2013	household water	660019	587x	3946275	47.49	392989	77	3499	3478	215354
S002506	18-Dec-2013	household water	660019	582x	4042063	47.47	604907	81	3602	3570	178126
