# Supplementary material for: Genetic relatedness of Vibrio cholerae isolates within and between households during outbreaks in Dhaka, Bangladesh
Source: BMC Genomics. 2017 Nov 25;18:903. doi: 10.1186/s12864-017-4254-9 (PMC5702050; doi:10.1186/s12864-017-4254-9)
Supplement: Supplementary file 2 — SNP List of Chromosomes and Genes using reference 300,043. (XLSX 19 kb) [file 12864_2017_4254_MOESM2_ESM.xlsx]

## Sheet: Supplementary Table 2
Additional file 2: Table S2. SNP List of Chromosomes and Genes using reference 300043Additional file 2: Table S2. SNP List of Chromosomes and Genes using reference 300043Additional file 2: Table S2. SNP List of Chromosomes and Genes using reference 300043Additional file 2: Table S2. SNP List of Chromosomes and Genes using reference 300043Additional file 2: Table S2. SNP List of Chromosomes and Ge…
SNP_number	SNP	scaffold carrying SNP	SNV position in scaffold	chromosome associated	gene_associated
1	T	1	81872	chI	Exodeoxyribonuclease_V_beta_chain_(EC_3.1.11.5)
2	T	1	240884	chI	Exported_zinc_metalloprotease_YfgC_precursor
3	G	1	371702	chI	Ribonuclease_E_(EC_3.1.26.12)
4	C	1	428684	chI	Naphthoate_synthase_(EC_4.1.3.36)
5	C	1	476712	chI	Signal_transduction_histidine_kinase_regulating_C4-dicarboxylate_transport_system
6	C	1	476882	chI	Signal_transduction_histidine_kinase_regulating_C4-dicarboxylate_transport_system
7	C	1	477373	chI	Signal_transduction_histidine_kinase_regulating_C4-dicarboxylate_transport_system
8	T	1	592961	chI	Aldehyde_dehydrogenase_(EC_1.2.1.3)
9	G	2	36301	chII	Phenylalanine-4-hydroxylase_(EC_1.14.16.1)
10	G	2	54392	chII	RTX_toxins_and_related_Ca2+-binding_proteins
11	T	2	319081	chII	Dipeptide_transport_system_permease_protein_DppC_(TC_3.A.1.5.2)
12	G	2	346848	chII	Transcriptional_activator_of_maltose_regulon,_MalT
13	G	2	347024	chII	Transcriptional_activator_of_maltose_regulon,_MalT
14	T	3	69658	chI	Predicted_signal_transduction_protein
15	A	3	153498	chI	Chitodextrinase_precursor_(EC_3.2.1.14)
16	G	3	203310	chI	Regulatory_protein_LuxO
17	T	3	210239	chI	Electron_transport_complex_protein_RnfC
18	G	3	247051	chI	Transmembrane_regulatory_protein_ToxS
19	G	4	42133	chI	Xanthine_permease
20	C	4	69063	chI
21	T	4	87504	chI	1,4-dihydroxy-2-naphthoate_polyprenyltransferase_(EC_2.5.1.74)
22	A	4	140158	chI
23	C	4	166166	chI	SSU_ribosomal_protein_S19p_(S15e)
24	T	4	167894	chI	LSU_ribosomal_protein_L29p_(L35e)
25	C	4	174888	chI	SSU_ribosomal_protein_S4p_(S9e)
26	T	5	100794	chI
27	A	5	144203	chI	Glucans_biosynthesis_protein_G_precursor
28	A	5	147422	chI	Transcriptional_regulator,_LacI_family
29	T	5	172944	chI
30	G	6	84711	chI	|6-phospho-beta-glucosidase_(EC_3.2.1.86
31	C	6	133472	chI	Sensor_kinase_CitA,_DpiB_(EC_2.7.3.-)
32	T	7	30891	chI
33	G	7	31104	chI	RNA_polymerase_sigma_factor_RpoS
34	T	7	78522	chI	Quorum-sensing_regulator_of_virulence_HapR
35	A	7	78716	chI	Quorum-sensing_regulator_of_virulence_HapR
36	C	7	116862	chI	Glucosamine-link_cellobiase_(EC_3.2.1.21)
37	T	7	119160	chI	(GlcNAc)2_ABC_transporter,_ATP-binding_component_1
38	T	7	140762	chI	Outer_membrane_protein_OmpU
39	G	7	141152	chI	Outer_membrane_protein_OmpU
40	T	7	161014	chI	Multi_antimicrobial_extrusion_protein_(Na(+)/drug_antiporter),_MATE_family_of_MDR_efflux_pumps
41	A	9	84557	chI	Beta-ketoadipate_enol-lactone_hydrolase,_putative
42	T	9	125736	chI	putative_membrane_protein
43	G	10	5486	chI	Transcription_termination_factor_Rho
44	C	10	66988	chI	Long-chain-fatty-acid--CoA_ligase_(EC_6.2.1.3)
45	C	12	92135	chII	ClpB_protein
46	T	12	110598	chII	Rtn_protein
47	A	13	117694	chI
48	G	14	86228	chI	Rod_shape-determining_protein_MreB
49	C	14	86601	chI	Rod_shape-determining_protein_MreB
50	A	14	86623	chI	Rod_shape-determining_protein_MreB
51	C	14	86715	chI	Rod_shape-determining_protein_MreB
52	G	14	88125	chI	MSHA_biogenesis_protein_MshQ
53	A	15	73290	chI	Sodium/alanine_symporter
54	C	15	74006	chI	Sodium/alanine_symporter
55	T	15	89184	chI	Citrate_lyase_alpha_chain_(EC_4.1.3.6)
56	C	16	41074	chI	Putative_deoxyribonuclease_similar_to_YcfH,_type_2
57	C	17	30621	chI	Chromosomal_replication_initiator_protein_DnaA
58	A	18	49752	chI	Transcriptional_regulator_VpsR
59	C	19	17726	chII	Cytolysin_and_hemolysin,_HlyA,_Pore-forming_toxin
60	G	19	23899	chII	Metalloprotease,_putative_zinc-binding_domain
61	G	19	36103	chII
62	G	20	12109	chII
63	T	25	26546	chI	hypothetical_protein
64	C	26	5116	chII
65	G	29	12750	chI	Alanine_racemase_(EC_5.1.1.1)
66	A	29	16242	chI	LSU_ribosomal_protein_L9p
